# Supplementary material for: Ecological drivers of song evolution in birds: Disentangling the effects of habitat and morphology
Source: Ecol Evol. 2018 Jan 13;8(3):1890–905. doi: 10.1002/ece3.3760 (PMC5792612; doi:10.1002/ece3.3760)
Supplement: Supplementary file 1 [file ECE3-8-1890-s001.xlsx]

## Sheet: Key
Ecological drivers of song diversification in birds: stochasticity, sensory drive and magic traits.
Derryberry et al.
Appendices
Appendix S1: Eigenvalues and loadings of bioclimatic variables on principle components (PC) from PCA. Bioclimatic variables were annual mean temperature (Bio1), mean diurnal range (Bio2), isothermality (Bio3), temperature annual range (Bio7), annual precipitation (Bio12), precipitation of driest month (Bio14), precipitation seasonality (Bio15), precipitation of warmest quarter (Bio18), and precip…
Appendix S2: AICc for all signals and all branch length transformations. Traits examined were PEAK = song peak frequency, BW = song frequency bandwidth, MAXF = song maximum frequency, MINF = song minimum frequency, DUR = song duration, NN = number of notes, PACE = song pace, and VP = vocal performance score. Five models of branch length transformation were explored: lambda (strength of phylogenet…
Appendix S3: For all song traits, the 95% cumulative weight models. 'Transform' indicates the best branch length transformation, 'AICc' is the Akaike Information Criterion corrected for sample size,' dAICc' is the candidate model AICc – top model AICc, 'w' is the model weight of evidence, 'ER' is the Evidence Ratio, and 'cum w' is the cumulative model weight. Highlighting for 'dAICc' indicates wh…
Appendix S4: For all song traits, the top model and models within 2 AICc. Support information and coefficients of variation provided. Values reported for the best branch length transformation.

## Sheet: Appendix 1
Appendix S1: Eigenvalues and loadings of bioclimatic variables on principle components (PC) from PCA. Bioclimatic variables were annual mean temperature (Bio1), mean diurnal range (Bio2), isothermality (Bio3), temperature annual range (Bio7), annual precipitation (Bio12), precipitation of driest month (Bio14), precipitation seasonality (Bio15), precipitation of warmest quarter (Bio18), and precip…
	PC1	PC2	PC3	PC4	PC5	PC6	PC7	PC8	PC9
Bio 1	-0.31	-0.04	0.37	-0.64	-0.16	0.56	-0.08	-0.06	-0.02
Bio 2	0.34	0.25	-0.48	-0.19	0.36	0.36	-0.18	0.01	-0.52
Bio 3	-0.21	0.72	-0.12	0.28	0	0.32	-0.1	-0.1	0.48
Bio 7	0.36	-0.34	-0.25	-0.3	0.29	0.09	-0.1	-0.06	0.7
Bio 12	-0.41	0.06	-0.15	-0.2	0.21	-0.25	-0.3	0.75	0.07
Bio 14	-0.37	-0.21	-0.32	0.08	0.22	0.28	0.76	0.11	0.01
Bio 15	0.28	0.5	0.23	-0.45	0.14	-0.36	0.5	0.08	0.06
Bio 18	-0.32	0.06	-0.57	-0.36	-0.35	-0.37	-0.04	-0.43	-0.02
Bio 19	-0.35	-0.02	0.24	0.01	0.73	-0.21	-0.15	-0.46	-0.07
Standard deviation	232	113.5	88.6	77.3	69.3	55.5	34.8	15.2	9.19
Proportion of Variance	59.8	14.3	8.74	6.65	5.34	3.43	1.34	0.26	0.09
Cumulative Proportion	59.8	74.2	82.9	89.5	94.9	98.3	99.7	99.9	100

## Sheet: Appendix 2
Appendix S2: AICc for all signals and all branch length transformations. Traits examined were PEAK = song peak frequency, BW = song frequency bandwidth, MAXF = song maximum frequency, MINF = song minimum frequency, DUR = song duration, NN = number of notes, PACE = song pace, and VP = vocal performance score. Five models of branch length transformation were explored: lambda (strength of phylogenet…
Trait	Signal	lambda	delta	kappa	OU	Brownian Motion
Song PC1	Constant	1445.11	1524.53	1506.37	1516.52	1620.99
Song PC1	Habitat	1446.86	1528.19	1510.14	1520.48	1623.56
Song PC1	Environment PC1	1447.05	1525.76	1508.27	1518.22	1622.62
Song PC1	Beak Size	1438.63	1473.62	1503.21	1473.55	1616.22
Song PC1	Beak Size + Habitat	1439.58	1473.72	1507.1	1473.69	1619.55
Song PC1	Beak Size x Habitat	1443.58	1476.22	1510.97	1476.19	1623.08
Song PC1	Beak Size + Environment PC1	1440.39	1475.04	1505.05	1474.98	1617.99
Song PC1	Body Size	1434.74	1500.8	1495.93	1497.48	1616.32
Song PC1	Body Size + Habitat	1437.47	1503.96	1500.01	1500.97	1619.92
Song PC1	Body Size x Habitat	1440.04	1507.75	1502.86	1504.86	1623.73
Song PC1	Body Size + Environment PC1	1436.81	1501.63	1498	1498.01	1618.34
Song PC1	Beak Moment	1439.66	1474.4	1502.07	1474.34	1615.26
Song PC1	Beak Moment + Habitat	1439.84	1475.47	1505.72	1475.44	1617.68
Song PC1	Beak Moment x Habitat	1445.07	1475.42	1511.74	1475.41	1625.18
Song PC1	Beak Moment + Environment PC1	1441.01	1476.26	1503.44	1476.2	1616.42
PEAK	Constant	-760.344	-666.973	-702.892	-622.352	-606.243
PEAK	Habitat	-757.848	-662.906	-699.075	-618.996	-603.599
PEAK	Environment PC1	-758.349	-665.948	-700.872	-620.733	-604.221
PEAK	Beak Size	-770.03	-714.302	-707.672	-717.088	-614.223
PEAK	Beak Size + Habitat	-767.955	-710.551	-703.697	-713.229	-610.651
PEAK	Beak Size x Habitat	-763.739	-710.26	-700.039	-712.21	-606.995
PEAK	Beak Size + Environment PC1	-767.962	-712.389	-705.611	-715.217	-612.164
PEAK	Body Size	-773.075	-685.661	-715.297	-696.626	-614.157
PEAK	Body Size + Habitat	-769.853	-682.78	-711.147	-692.941	-610.31
PEAK	Body Size x Habitat	-766.485	-679.608	-708.549	-689.342	-606.881
PEAK	Body Size + Environment PC1	-771.594	-687.264	-713.578	-697.052	-612.267
PEAK	Beak Moment	-769.342	-712.749	-709.939	-715.097	-616.024
PEAK	Beak Moment + Habitat	-767.866	-708.791	-706.182	-711.152	-613.393
PEAK	Beak Moment x Habitat	-760.926	-709.61	-699.055	-709.753	-605.899
PEAK	Beak Moment + Environment PC1	-767.305	-711.085	-707.932	-713.327	-614.17
BW	Constant	-367.962	-341.948	-308.463	-344.058	-227.175
BW	Habitat	-371.705	-351.211	-308.8	-352.386	-226.918
BW	Environment PC1	-367.593	-342.285	-307.62	-344.27	-227.1
BW	Beak Size	-366.011	-345.427	-306.671	-346.742	-225.813
BW	Beak Size + Habitat	-369.868	-358.717	-307.084	-359.208	-225.501
BW	Beak Size x Habitat	-367.977	-354.966	-303.696	-355.455	-222.043
BW	Beak Size + Environment PC1	-365.719	-349.542	-305.851	-350.329	-225.627
BW	Body Size	-367.116	-345.523	-307.543	-346.783	-225.711
BW	Body Size + Habitat	-370.447	-354.273	-308.168	-355.009	-225.363
BW	Body Size x Habitat	-370.289	-351.192	-305.34	-351.823	-221.988
BW	Body Size + Environment PC1	-366.479	-346.341	-306.468	-347.385	-225.317
BW	Beak Moment	-364.116	-346.494	-304.913	-347.412	-223.768
BW	Beak Moment + Habitat	-367.766	-357.685	-305.164	-358.136	-223.527
BW	Beak Moment x Habitat	-367.047	-355.668	-300.865	-355.977	-217.109
BW	Beak Moment + Environment PC1	-363.637	-348.788	-303.885	-349.451	-223.752
MAXF	Constant	-759.319	-682.701	-697.132	-691.263	-593.445
MAXF	Habitat	-757.661	-679.143	-693.393	-687.535	-590.882
MAXF	Environment PC1	-758.122	-680.711	-696.3	-689.205	-592.6
MAXF	Beak Size	-764.027	-722.883	-699.62	-723.523	-596.857
MAXF	Beak Size + Habitat	-763.106	-723.666	-695.826	-723.816	-593.71
MAXF	Beak Size x Habitat	-759.504	-720.795	-692.394	-720.998	-590.048
MAXF	Beak Size + Environment PC1	-763.218	-722.5	-698.96	-722.943	-595.801
MAXF	Body Size	-768.527	-702.501	-706.113	-706.624	-597.186
MAXF	Body Size + Habitat	-765.901	-699.284	-702.237	-703.121	-593.817
MAXF	Body Size x Habitat	-764.11	-695.196	-700.297	-698.983	-590.082
MAXF	Body Size + Environment PC1	-766.736	-700.924	-704.682	-704.838	-595.608
MAXF	Beak Moment	-762.267	-723.198	-698.655	-723.464	-596.084
MAXF	Beak Moment + Habitat	-761.803	-722.595	-695.011	-722.71	-593.493
MAXF	Beak Moment x Habitat	-757.651	-723.064	-690.298	-723.151	-585.659
MAXF	Beak Moment + Environment PC1	-761.91	-721.888	-698.589	-722.13	-595.692
MINF	Constant	-708.587	-653.266	-639.494	-662.073	-580.881
MINF	Habitat	-711.049	-654.775	-639.939	-662.75	-580.195
MINF	Environment PC1	-707.107	-656.001	-637.446	-663.075	-578.957
MINF	Beak Size	-721.421	-709.745	-643.42	-709.778	-587.195
MINF	Beak Size + Habitat	-724.601	-711.686	-643.372	-711.654	-585.474
MINF	Beak Size x Habitat	-721.618	-712.664	-640.243	-712.573	-581.566
MINF	Beak Size + Environment PC1	-719.978	-710.404	-641.347	-710.378	-585.369
MINF	Body Size	-722.196	-676.927	-650.427	-680.927	-589.198
MINF	Body Size + Habitat	-726.045	-684.035	-649.884	-686.068	-587.125
MINF	Body Size x Habitat	-722.217	-682.112	-646.616	-683.663	-583.384
MINF	Body Size + Environment PC1	-722.074	-685.196	-648.587	-687.081	-588.018
MINF	Beak Moment	-721.382	-707.715	-646.493	-707.753	-589.248
MINF	Beak Moment + Habitat	-724.392	-709.619	-646.218	-709.582	-587.966
MINF	Beak Moment x Habitat	-718.233	-709.06	-638.477	-708.963	-580.154
MINF	Beak Moment + Environment PC1	-719.452	-708.42	-644.582	-708.385	-587.174
Song PC2	Constant	1481.31	1471	1487.22	1472.8	1485.2
Song PC2	Habitat	1484.16	1471.88	1489.54	1474.08	1487.47
Song PC2	Environment PC1	1481.82	1472.96	1488.95	1474.7	1486.94
Song PC2	Beak Size	1483.24	1472.34	1488.55	1474.34	1486.49
Song PC2	Beak Size + Habitat	1486.03	1473.24	1490.43	1475.61	1488.36
Song PC2	Beak Size x Habitat	99999	1472.44	1488.86	1474.85	1486.74
Song PC2	Beak Size + Environment PC1	1483.76	1474.3	1490.35	1476.24	1488.29
Song PC2	Body Size	1483.17	1472.71	1488.57	1474.57	1486.51
Song PC2	Body Size + Habitat	1485.85	1473.21	1490.15	1475.52	1488.08
Song PC2	Body Size x Habitat	1485.57	1472.25	1489.07	1474.61	1486.96
Song PC2	Body Size + Environment PC1	1483.83	1474.73	1490.46	1476.53	1488.41
Song PC2	Beak Moment	1485.15	1474.32	1490.54	1476.28	1488.46
Song PC2	Beak Moment + Habitat	1487.79	1474.74	1492.53	1477.08	1490.44
Song PC2	Beak Moment x Habitat	1488.5	1476.84	1492.98	1479.25	1490.81
Song PC2	Beak Moment + Environment PC1	1485.82	1476.34	1492.28	1478.25	1490.19
DUR	Constant	41.3669	37.5994	51.6741	38.2233	57.8564
DUR	Habitat	44.1997	40.4269	54.25	41.0135	60.1593
DUR	Environment PC1	43.0298	39.654	53.6996	40.2757	59.8884
DUR	Beak Size	38.1257	34.4974	50.0191	35.4182	57.5648
DUR	Beak Size + Habitat	41.3526	37.4024	53.143	38.4053	60.4763
DUR	Beak Size x Habitat	45.3769	41.1554	56.8405	42.2404	63.7669
DUR	Beak Size + Environment PC1	39.9235	36.5163	52.0478	37.4527	59.6224
DUR	Body Size	39.6291	36.0264	51.8732	36.8091	59.2579
DUR	Body Size + Habitat	43.0269	39.5648	55.0419	40.3056	61.998
DUR	Body Size x Habitat	47.2315	43.1027	58.9857	44.0149	65.6328
DUR	Body Size + Environment PC1	40.9466	38.0688	53.7812	38.8539	61.3163
DUR	Beak Moment	40.0282	36.4452	52.0715	37.3409	59.6237
DUR	Beak Moment + Habitat	43.1976	39.1557	55.1838	40.1393	62.5244
DUR	Beak Moment x Habitat	50.432	46.4247	60.7385	47.4957	67.5445
DUR	Beak Moment + Environment PC1	41.9193	38.4245	54.1265	39.3383	61.6959
NN	Constant	201.731	191.449	219.343	192.173	233.944
NN	Habitat	200.725	186.147	217.731	187.128	230.321
NN	Environment PC1	203.756	192.108	221.281	193.016	235.09
NN	Beak Size	203.479	191.961	220.482	192.887	234.678
NN	Beak Size + Habitat	202.391	187.453	218.285	188.422	229.711
NN	Beak Size x Habitat	204.676	188.949	220.223	189.908	231.989
NN	Beak Size + Environment PC1	205.507	192.992	222.435	194.007	235.732
NN	Body Size	203.425	192.978	220.262	193.782	234.484
NN	Body Size + Habitat	202.045	187.103	217.38	188.106	228.375
NN	Body Size x Habitat	204.944	188.373	219.521	189.445	230.322
NN	Body Size + Environment PC1	205.485	193.505	222.08	194.486	235.14
NN	Beak Moment	205.553	193.625	222.366	194.609	234.54
NN	Beak Moment + Habitat	204.368	189.558	220.386	190.528	231.123
NN	Beak Moment x Habitat	209.536	194.133	225.468	195.164	236.69
NN	Beak Moment + Environment PC1	207.595	194.922	224.383	195.966	236.143
Song PC3	Constant	1328.02	1316.99	1349.12	1315.06	1352.51
Song PC3	Habitat	1321.73	1312.96	1341.66	1310.62	1344.72
Song PC3	Environment PC1	1329.8	1316.22	1349.61	1314.73	1351.68
Song PC3	Beak Size	1312.21	1298.26	1338.75	1298.13	1343.96
Song PC3	Beak Size + Habitat	1305.83	1296.77	1331	1296.1	1335.26
Song PC3	Beak Size x Habitat	1306.57	1297.6	1333.56	1296.9	1337.81
Song PC3	Beak Size + Environment PC1	1314.2	1299.19	1339.23	1299.11	1342.49
Song PC3	Body Size	1311.62	1301.46	1338.51	1300.86	1344.98
Song PC3	Body Size + Habitat	1303.77	1295.25	1330.37	1294.45	1335.59
Song PC3	Body Size x Habitat	1304.6	1297.89	1333.33	1296.91	1338.52
Song PC3	Body Size + Environment PC1	1312.62	1298.94	1337.54	1298.71	1341.69
Song PC3	Beak Moment	1310.04	1295.1	1334.63	1294.96	1338.33
Song PC3	Beak Moment + Habitat	1304.67	1294.93	1328.23	1294.21	1331.64
Song PC3	Beak Moment x Habitat	1308.83	1298.5	1332.31	1297.85	1334.74
Song PC3	Beak Moment + Environment PC1	1312.1	1296.92	1336.1	1296.81	1338.71
PACE	Constant	54.4367	49.2417	72.687	48.6078	84.7946
PACE	Habitat	52.8832	44.9231	70.1083	44.7052	80.3256
PACE	Environment PC1	56.3299	49.0517	73.9489	48.8121	84.8246
PACE	Beak Size	46.5947	34.0233	64.5278	34.899	78.4589
PACE	Beak Size + Habitat	44.5107	31.876	60.3725	32.5239	71.1017
PACE	Beak Size x Habitat	46.7663	33.5056	63.0042	33.9981	74.4645
PACE	Beak Size + Environment PC1	48.6139	35.0883	65.8305	36.0343	78.0399
PACE	Body Size	47.6266	39.9912	66.3862	40.1867	81.2181
PACE	Body Size + Habitat	44.4321	32.4257	61.1828	32.9196	72.8583
PACE	Body Size x Habitat	46.6294	34.3269	63.2139	34.6235	75.0293
PACE	Body Size + Environment PC1	49.1341	38.4569	66.7934	39.0527	79.73
PACE	Beak Moment	48.4247	34.6347	65.9579	35.5837	76.8135
PACE	Beak Moment + Habitat	46.5963	33.4754	62.3267	34.1675	71.6995
PACE	Beak Moment x Habitat	49.5182	36.686	66.7622	37.3178	77.2798
PACE	Beak Moment + Environment PC1	50.4964	36.1881	67.4926	37.1784	77.5085
VP	Constant	1953.88	1979.49	2009.04	1958.56	2074.54
VP	Habitat	1957.04	1978.7	2011.58	1957.62	2077.94
VP	Environment PC1	1954.58	1981.55	2009.39	1960.59	2075.68
VP	Beak Size	1948.19	1956.32	2004.84	1938.51	2071.23
VP	Beak Size + Habitat	1951.76	1959.34	2006.86	1940.4	2073.74
VP	Beak Size x Habitat	1946.3	1958.61	2004.98	1942.05	2077.28
VP	Beak Size + Environment PC1	1948.43	1956.03	2004.96	1938.08	2072.56
VP	Body Size	1946.43	1962.87	2001.81	1945.48	2072.44
VP	Body Size + Habitat	1948.85	1963.8	2002.87	1946.45	2074.53
VP	Body Size x Habitat	1938.1	1960.99	1996.32	1947.23	2075.39
VP	Body Size + Environment PC1	1947.9	1964.94	2002.88	1947.53	2074.14
VP	Beak Moment	1949.49	1958.39	2006.18	1940.39	2070.18
VP	Beak Moment + Habitat	1953.26	1961.45	2008.44	1942.46	2073.42
VP	Beak Moment x Habitat	1939.86	1949.68	2006.38	1935.17	2080.88
VP	Beak Moment + Environment PC1	1948.87	1957.97	2005.72	1940.17	2070.57

## Sheet: Appendix 3
Appendix S3: For all song trait, the 95% cumulative weight models. 'Transform' indicates the best branch length transformation, 'AICc' is the Akaike Information Criterion corrected for sample size,' dAICc' is the candidate model AICc – top model AICc, 'w' is the model weight of evidence, 'ER' is the Evidence Ratio, and 'cum w' is the cumulative model weight. Highlighting for 'dAICc' indicates whe…
Trait	Transform	Signal	AICc	dAICc	w	ER	cum w
Song PC1	lambda	Body Size	1434.74	0	0.452778	178.19	0.452778
Song PC1	lambda	Body Size + Environment PC1ment PC1	1436.81	2.06484	0.161254	63.4612	0.614032
Song PC1	lambda	Body Size + Habitat	1437.47	2.72805	0.115743	45.5506	0.729775
Song PC1	lambda	Beak Size	1438.63	3.88649	0.0648551	25.5236	0.79463
Song PC1	lambda	Beak Size + Habitat	1439.58	4.84298	0.0402018	15.8213	0.834832
Song PC1	lambda	Bill Moment	1439.66	4.91928	0.0386969	15.2291	0.873529
Song PC1	lambda	Bill Moment + Habitat	1439.84	5.10349	0.035292	13.8891	0.908821
Song PC1	lambda	Body Size x Habitat	1440.04	5.30103	0.0319728	12.5828	0.940794
Song PC1	lambda	Beak Size + Environment PC1ment PC1	1440.39	5.64757	0.0268863	10.5811	0.96768
PEAK	lambda	Body Size	-773.075	0	0.419135	581.464	0.419135
PEAK	lambda	Body Size + Environment PC1ment PC1	-771.594	1.48064	0.199911	277.336	0.619047
PEAK	lambda	Beak Size	-770.03	3.04505	0.0914389	126.852	0.710486
PEAK	lambda	Body Size + Habitat	-769.853	3.22179	0.0837051	116.124	0.794191
PEAK	lambda	Beak Moment	-769.342	3.73257	0.064839	89.9507	0.85903
PEAK	lambda	Beak Size + Environment PC1ment PC1	-767.962	5.11235	0.0325253	45.1221	0.891555
PEAK	lambda	Beak Size + Habitat	-767.955	5.11968	0.0324064	44.9571	0.923962
PEAK	lambda	Beak Moment + Habitat	-767.866	5.20874	0.030995	42.9991	0.954957
BW	lambda	Habitat	-371.705	0	0.291722	6.49833	0.291722
BW	lambda	Body Size + Habitat	-370.447	1.25868	0.155472	3.46324	0.447194
BW	lambda	Body Size x Habitat	-370.289	1.41678	0.143655	3.20002	0.590849
BW	lambda	Beak Size + Habitat	-369.868	1.83746	0.116405	2.593	0.707253
BW	lambda	Beak Size x Habitat	-367.977	3.72857	0.0452189	1.00728	0.752472
BW	lambda	Constant	-367.962	3.74311	0.0448915	0.999991	0.797364
BW	lambda	Beak Moment + Habitat	-367.766	3.93993	0.0406841	0.906269	0.838048
BW	lambda	Environment PC1	-367.593	4.11255	0.03732	0.831329	0.875368
BW	lambda	Body Size	-367.116	4.58904	0.0294085	0.655096	0.904776
BW	lambda	Beak Moment x Habitat	-367.047	4.65829	0.0284076	0.632799	0.933184
BW	lambda	Body Size + Environment PC1ment PC1	-366.479	5.22621	0.0213851	0.476369	0.954569
MAXF	lambda	Body Size	-768.527	0	0.458753	99.8826	0.458753
MAXF	lambda	Body Size + Environment PC1ment PC1	-766.736	1.79102	0.187355	40.792	0.646108
MAXF	lambda	Body Size + Habitat	-765.901	2.62577	0.123425	26.8727	0.769532
MAXF	lambda	Body Size x Habitat	-764.11	4.4166	0.0504113	10.9759	0.819944
MAXF	lambda	Beak Size	-764.027	4.49934	0.0483681	10.531	0.868312
MAXF	lambda	Beak Size + Environment PC1ment PC1	-763.218	5.30893	0.0322671	7.02539	0.900579
MAXF	lambda	Beak Size + Habitat	-763.106	5.42048	0.0305167	6.64429	0.931096
MAXF	lambda	Beak Moment	-762.267	6.25934	0.0200623	4.3681	0.951158
MINF	lambda	Body Size + Habitat	-726.045	0	0.360643	6179.57	0.360643
MINF	lambda	Beak Size + Habitat	-724.601	1.444	0.175193	3001.91	0.535836
MINF	lambda	Beak Moment + Habitat	-724.392	1.65234	0.157861	2704.93	0.693697
MINF	lambda	Body Size x Habitat	-722.217	3.82714	0.0532138	911.812	0.746911
MINF	lambda	Body Size	-722.196	3.84814	0.0526579	902.286	0.799569
MINF	lambda	Body Size + Environment PC1ment PC1	-722.074	3.97072	0.0495274	848.646	0.849096
MINF	lambda	Beak Size x Habitat	-721.618	4.42638	0.0394368	675.745	0.888533
MINF	lambda	Beak Size	-721.421	4.6239	0.0357282	612.198	0.924262
MINF	lambda	Beak Moment	-721.382	4.66276	0.0350407	600.417	0.959302
Song PC2	delta	Constant	1471	0	0.134947	0.707985	0.134947
Song PC2	delta	Habitat	1471.88	0.880228	0.0869008	0.455916	0.221848
Song PC2	delta	Body Size x Habitat	1472.25	1.25073	0.0722057	0.37882	0.294053
Song PC2	delta	Beak Size	1472.34	1.34876	0.0687518	0.3607	0.362805
Song PC2	delta	Beak Size x Habitat	1472.44	1.44899	0.0653912	0.343068	0.428197
Song PC2	delta	Body Size	1472.71	1.71781	0.0571669	0.29992	0.485363
Song PC2	ou	Constant	1472.8	1.80491	0.0547307	0.287139	0.540094
Song PC2	delta	Environment PC1	1472.96	1.96096	0.0506228	0.265587	0.590717
Song PC2	delta	Body Size + Habitat	1473.21	2.21737	0.0445314	0.233629	0.635248
Song PC2	delta	Beak Size + Habitat	1473.24	2.24121	0.0440038	0.230862	0.679252
Song PC2	ou	Habitat	1474.08	3.08966	0.0287907	0.151047	0.708043
Song PC2	delta	Beak Size + Environment PC1ment PC1	1474.3	3.30955	0.0257931	0.135321	0.733836
Song PC2	delta	Beak Moment	1474.32	3.32446	0.0256016	0.134316	0.759438
Song PC2	ou	Beak Size	1474.34	3.34817	0.0252998	0.132733	0.784737
Song PC2	ou	Body Size	1474.57	3.57139	0.022628	0.118715	0.807365
Song PC2	ou	Body Size x Habitat	1474.61	3.61281	0.0221642	0.116282	0.829529
Song PC2	ou	Environment PC1	1474.7	3.70099	0.0212082	0.111267	0.850738
Song PC2	delta	Body Size + Environment PC1ment PC1	1474.73	3.73763	0.0208231	0.109247	0.871561
Song PC2	delta	Beak Moment + Habitat	1474.74	3.74173	0.0207805	0.109023	0.892341
Song PC2	ou	Beak Size x Habitat	1474.85	3.85145	0.0196712	0.103203	0.912013
Song PC2	ou	Body Size + Habitat	1475.52	4.52419	0.0140523	0.0737239	0.926065
Song PC2	ou	Beak Size + Habitat	1475.61	4.61871	0.0134037	0.070321	0.939468
Song PC2	ou	Beak Size + Environment PC1ment PC1	1476.24	5.24754	0.00978754	0.0513493	0.949256
Song PC2	ou	Beak Moment	1476.28	5.28096	0.00962535	0.0504984	0.958881
DUR	delta	Beak Size	34.4974	0	0.16594	2.50198	0.16594
DUR	ou	Beak Size	35.4182	0.920811	0.104712	1.57882	0.270652
DUR	delta	Body Size	36.0264	1.52904	0.0772546	1.16482	0.347907
DUR	delta	Beak Moment	36.4452	1.94779	0.0626603	0.944769	0.410567
DUR	delta	Beak Size + Environment PC1ment PC1	36.5163	2.0189	0.0604717	0.911771	0.471039
DUR	ou	Body Size	36.8091	2.31169	0.0522364	0.787601	0.523275
DUR	ou	Beak Moment	37.3409	2.84354	0.040039	0.603694	0.563314
DUR	delta	Beak Size + Habitat	37.4024	2.90495	0.0388283	0.585439	0.602142
DUR	ou	Beak Size + Environment PC1ment PC1	37.4527	2.95527	0.0378636	0.570894	0.640006
DUR	delta	Constant	37.5994	3.10197	0.0351858	0.530518	0.675192
DUR	delta	Body Size + Environment PC1ment PC1	38.0688	3.57139	0.0278248	0.419532	0.703017
DUR	lambda	Beak Size	38.1257	3.62834	0.0270437	0.407756	0.73006
DUR	ou	Constant	38.2233	3.72588	0.0257564	0.388346	0.755817
DUR	ou	Beak Size + Habitat	38.4053	3.90793	0.0235154	0.354557	0.779332
DUR	delta	Beak Moment + Environment PC1	38.4245	3.92705	0.0232917	0.351184	0.802624
DUR	ou	Body Size + Environment PC1ment PC1	38.8539	4.35651	0.0187908	0.283321	0.821415
DUR	delta	Beak Moment + Habitat	39.1557	4.65829	0.0161591	0.243641	0.837574
DUR	ou	Beak Moment + Environment PC1	39.3383	4.84093	0.0147487	0.222376	0.852322
DUR	delta	Body Size + Habitat	39.5648	5.06738	0.0131699	0.198571	0.865492
DUR	lambda	Body Size	39.6291	5.13171	0.012753	0.192286	0.878245
DUR	delta	Environment PC1	39.654	5.1566	0.0125953	0.189907	0.890841
DUR	lambda	Beak Size + Environment PC1ment PC1	39.9235	5.42608	0.0110076	0.165968	0.901848
DUR	lambda	Beak Moment	40.0282	5.53082	0.010446	0.1575	0.912294
DUR	ou	Beak Moment + Habitat	40.1393	5.64191	0.00988152	0.14899	0.922176
DUR	ou	Environment PC1	40.2757	5.77831	0.00923011	0.139168	0.931406
DUR	ou	Body Size + Habitat	40.3056	5.80814	0.00909343	0.137107	0.940499
DUR	delta	Habitat	40.4269	5.92949	0.0085581	0.129036	0.949057
DUR	lambda	Body Size + Environment PC1ment PC1	40.9466	6.44919	0.00659973	0.0995084	0.955657
NN	delta	Habitat	186.147	0	0.192591	8.32176	0.192591
NN	delta	Body Size + Habitat	187.103	0.95606	0.119407	5.15952	0.311998
NN	ou	Habitat	187.128	0.981027	0.117926	5.09551	0.429924
NN	delta	Beak Size + Habitat	187.453	1.30585	0.100248	4.33165	0.530172
NN	ou	Body Size + Habitat	188.106	1.95828	0.0723436	3.12593	0.602515
NN	delta	Body Size x Habitat	188.373	2.22623	0.0632727	2.73398	0.665788
NN	ou	Beak Size + Habitat	188.422	2.27523	0.0617412	2.66781	0.727529
NN	delta	Beak Size x Habitat	188.949	2.8016	0.0474543	2.05048	0.774983
NN	ou	Body Size x Habitat	189.445	3.29757	0.0370321	1.60014	0.812016
NN	delta	Beak Moment + Habitat	189.558	3.41081	0.0349936	1.51206	0.847009
NN	ou	Beak Size x Habitat	189.908	3.76128	0.0293687	1.26901	0.876378
NN	ou	Beak Moment + Habitat	190.528	4.38065	0.0215471	0.93104	0.897925
NN	delta	Constant	191.449	5.3013	0.013598	0.587562	0.911523
NN	delta	Beak Size	191.961	5.81371	0.0105246	0.454762	0.922048
NN	delta	Environment PC1	192.108	5.96041	0.00978024	0.422599	0.931828
NN	ou	Constant	192.173	6.02583	0.00946551	0.409	0.941293
NN	ou	Beak Size	192.887	6.73929	0.0066255	0.286284	0.947919
NN	delta	Body Size	192.978	6.83072	0.00632941	0.273491	0.954248
Song PC3	ou	Beak Moment + Habitat	1294.21	0	0.131791	24364.3	0.131791
Song PC3	ou	Body Size + Habitat	1294.45	0.233355	0.117277	21681.1	0.249067
Song PC3	delta	Beak Moment + Habitat	1294.93	0.715697	0.0921453	17035	0.341213
Song PC3	ou	Beak Moment	1294.96	0.75186	0.0904941	16729.7	0.431707
Song PC3	delta	Beak Moment	1295.1	0.883283	0.0847388	15665.8	0.516446
Song PC3	delta	Body Size + Habitat	1295.25	1.03778	0.0784392	14501.1	0.594885
Song PC3	ou	Beak Size + Habitat	1296.1	1.88593	0.0513286	9489.17	0.646213
Song PC3	delta	Beak Size + Habitat	1296.77	2.55464	0.0367411	6792.37	0.682955
Song PC3	ou	Beak Moment + Environment PC1	1296.81	2.59274	0.0360478	6664.19	0.719002
Song PC3	ou	Beak Size x Habitat	1296.9	2.68805	0.0343701	6354.05	0.753372
Song PC3	ou	Body Size x Habitat	1296.91	2.69797	0.0342002	6322.63	0.787573
Song PC3	delta	Beak Moment + Environment PC1	1296.92	2.70725	0.0340418	6293.35	0.821614
Song PC3	delta	Beak Size x Habitat	1297.6	3.38724	0.02423	4479.43	0.845844
Song PC3	ou	Beak Moment x Habitat	1297.85	3.63584	0.0213979	3955.86	0.867242
Song PC3	delta	Body Size x Habitat	1297.89	3.67346	0.0209992	3882.15	0.888242
Song PC3	ou	Beak Size	1298.13	3.9187	0.0185759	3434.14	0.906817
Song PC3	delta	Beak Size	1298.26	4.04618	0.0174288	3222.08	0.924246
Song PC3	delta	Beak Moment x Habitat	1298.5	4.29213	0.015412	2849.24	0.939658
Song PC3	ou	Body Size + Environment PC1ment PC1	1298.71	4.50137	0.0138811	2566.21	0.953539
PACE	delta	Beak Size + Habitat	31.876	0	0.144349	2411	0.144349
PACE	delta	Body Size + Habitat	32.4257	0.549692	0.10966	1831.61	0.254009
PACE	ou	Beak Size + Habitat	32.5239	0.647881	0.104406	1743.86	0.358415
PACE	ou	Body Size + Habitat	32.9196	1.04355	0.0856661	1430.85	0.444081
PACE	delta	Beak Moment + Habitat	33.4754	1.59933	0.0648818	1083.7	0.508963
PACE	delta	Beak Size x Habitat	33.5056	1.62959	0.0639074	1067.42	0.57287
PACE	ou	Beak Size x Habitat	33.9981	2.12208	0.0499585	834.439	0.622829
PACE	delta	Beak Size	34.0233	2.14726	0.0493334	823.997	0.672162
PACE	ou	Beak Moment + Habitat	34.1675	2.29143	0.0459024	766.691	0.718064
PACE	delta	Body Size x Habitat	34.3269	2.45083	0.0423858	707.955	0.76045
PACE	ou	Body Size x Habitat	34.6235	2.7475	0.0365426	610.358	0.796993
PACE	delta	Beak Moment	34.6347	2.75863	0.0363399	606.972	0.833333
PACE	ou	Beak Size	34.899	3.02299	0.0318403	531.817	0.865173
PACE	delta	Beak Size + Environment PC1ment PC1	35.0883	3.21222	0.0289659	483.807	0.894139
PACE	ou	Beak Moment	35.5837	3.70762	0.0226106	377.657	0.91675
PACE	ou	Beak Size + Environment PC1ment PC1	36.0343	4.15823	0.0180495	301.474	0.934799
PACE	delta	Beak Moment + Environment PC1	36.1881	4.31201	0.0167136	279.161	0.951513
VP	ou	Beak Moment x Habitat	1935.17	0	0.484834	10558.4	0.484834
VP	ou	Beak Size + Environment PC1ment PC1	1938.08	2.9164	0.112799	2456.45	0.597633
VP	lambda	Body Size x Habitat	1938.1	2.93232	0.111905	2436.98	0.709538
VP	ou	Beak Size	1938.51	3.34946	0.0908381	1978.21	0.800376
VP	lambda	Beak Moment x Habitat	1939.86	4.6938	0.0463817	1010.07	0.846757
VP	ou	Beak Moment + Environment PC1	1940.17	5.00478	0.0397027	864.617	0.88646
VP	ou	Beak Moment	1940.39	5.22934	0.0354859	772.786	0.921946
VP	ou	Beak Size + Habitat	1940.4	5.23303	0.0354206	771.365	0.957367

## Sheet: Appendix 4
	Appendix S4: For all song traits, the top model and models within 2 AICc. Support information and coefficients of variation provided. Values reported for the best branch length transformation. See Table S3 for terms.
1	Trait	Transform	Signal	AICc	dAICc	w	ER	1	lambda	delta	alpha	Intercept	Beak Size	Habitat (semi-open)	Habitat (open)	Beak Length	Beak Size x Habitat (semi-open)	Beak Size x Habitat (open)	Beak Length x Habitat (semi-open)	Beak Length x Habitat (open)	Body Size	Body Size x Habitat (semi-open)	Body Size x Habitat (open)
117	Song PC1	lambda	Body Size	1434.74		0.452778	178	38	0.364699			-9.28049									6.57904
2	PEAK	lambda	Body Size	-773.075		0.419135	581	2	0.458377			3.68934									-0.136454
27	BW	lambda	Habitat	-371.705		0.291722	6	10	0.333599			3.18085		0.00579455	-0.0719652
50	MAXF	lambda	Body Size	-768.527		0.458753	99	23	0.402454			3.7559									-0.117332
58	MINF	lambda	Body Size + Habitat	-726.045		0.360643	6179	25	0.315357			3.59204		-0.0172664	0.0221069						-0.152166
59	MINF	lambda	Bill Size + Habitat	-724.601	1.444	0.175193	3001	26	0.23297			3.54987	-0.203768	-0.0214369	0.0119463
126	Song PC2	delta	Constant	1471		0.134947	0	39		3.8544		-0.0863058
67	DUR	delta	Beak Size	34.4974		0.16594	2	28		4.83492		-0.0317628	0.496932
69	DUR	delta	Body Size	36.0264	1.52904	0.0772546	1	30		4.94884		-0.0733679									0.317955
95	NN	delta	Habitat	186.147		0.192591	8	32		6.88349		1.25838		0.117203	0.203602
150	Song PC3	ou	Beak Moment + Habitat	1294.21		0.131791	24364	47			0.11871	5.76351	-15.4301	-0.158282	1.1289	5.86115
151	Song PC3	ou	Body Size + Habitat	1294.45	0.233355	0.117277	21681	48			0.122239	9.04514		0.208393	1.85992						-6.59525
153	Song PC3	ou	Beak Moment	1294.96	0.75186	0.0904941	16729	50			0.129379	6.15813	-16.5159			6.47039
156	Song PC3	ou	Beak Size + Habitat	1296.1	1.88593	0.0513286	9489	53			0.122146	6.40289	-7.89642	-0.0592277	1.33972
10	PACE	delta	Beak Size + Habitat	31.876		0.144349	2411	4		6.8261		1.51116	-0.732942	0.0689978	0.132023
11	PACE	delta	Body Size + Habitat	32.4257	0.549692	0.10966	1831	5		6.84707		1.71746		0.0934956	0.179311						-0.583308
169	VP	ou	Beak Moment x Habitat	1935.17		0.484834	10558	54			46.5628	20.2219	-7.69556	-7.68429	-10.6478	15.9356	98.89	97.3056	-62.415	-56.0769
